# Supplementary material for: Social listening – revealing Parkinson’s disease over day and night
Source: BMC Neurol. 2021 Jan 4;21:2. doi: 10.1186/s12883-020-02024-4 (PMC7780378; doi:10.1186/s12883-020-02024-4)
Supplement: Supplementary file 3 — Additional file 3. [file 12883_2020_2024_MOESM3_ESM.xlsx]

## Sheet: supplementary table 3
Emotion	Words
Suspicion	怀疑\困惑\纠结\疑惑\犹豫\疑虑\困然\迷惘\很乱
Anxiety	担心\压力\紧张\焦虑\着急\急切\焦急\很急\很慌\焦躁\着慌\性急\心切\急燥\很稠\好急\惶惶\很愁\慌乱
Fear	害怕\惊恐\吓死\惧怕\恐怖\惊慌\胆怯\怕死\惶恐\很怕\愤慨\好怕
Agony	疼痛\难受\沉痛\苦难\悲痛\疼苦\心疼\苦涩\苦闷\难熬
Anger	烦躁\火爆\恼人\恼火\狂躁\躁狂\暴燥
Sorrow	抑郁\压抑\郁闷\忧虑\沮丧\郁结\悲观\忧郁\悲哀\悲伤
