# Supplementary material for: Social listening – revealing Parkinson’s disease over day and night
Source: BMC Neurol. 2021 Jan 4;21:2. doi: 10.1186/s12883-020-02024-4 (PMC7780378; doi:10.1186/s12883-020-02024-4)
Supplement: Supplementary file 4 — Additional file 4. [file 12883_2020_2024_MOESM4_ESM.xlsx]

## Sheet: supplementary table 4
Symptom	Suspicion	Anxiety	Fear	Agony	Anger	Sorrow	Sentiment score		Sentiment scoring rule
抖/颤	0.05	0.077149	0.0709848	0.154057	0.0253311	0.0769083	1.62658		1. Predefine 6-level negative emotion ladder and assign score for each negative emotion
僵直	0.0574762	0.09376	0.0733169	0.220807	0.0297549	0.110778	2.16162
翻身难	0.057481	0.116653	0.0774866	0.263454	0.0332488	0.137222	2.56664
表情减少僵硬或面具脸	0.0722291	0.118306	0.0759651	0.176837	0.0454545	0.174346	2.51743
行走困难/动作慢	0.0659425	0.0964856	0.0690096	0.18607	0.0286262	0.112332	2.02735
吐字不清	0.0718816	0.0866808	0.0623679	0.175476	0.0348837	0.115222	2
小字症	0	0.2	0	0.1	0	0.1	1.4
言语障碍	0.0754717	0.090566	0.0867925	0.267925	0.0264151	0.14717	2.60377
步态失衡	0.0843373	0.124498	0.104418	0.216867	0.0267738	0.15261	2.56359
跌倒	0.0716599	0.124696	0.0817814	0.206883	0.040081	0.125911	2.3498
打鼾	0.0606061	0.242424	0.030303	0.212121	0.0606061	0.424242	4.33333
睡眠浅	0.125	0.317708	0.171875	0.354167	0.078125	0.28125	4.77083
睡眠质量差	0.0704315	0.168782	0.110406	0.327411	0.0615482	0.194162	3.52157		2. Calulate the mentioning rate of each negative emotion by each symptom
呼吸困难	0.0722892	0.174029	0.116466	0.322624	0.0548862	0.180723	3.41901		e.g.	symptom	Suspicion	represents that suspicion is expressed by 5% of patients who claimed tremor symptom
白天嗜睡	0.0806452	0.140681	0.0905018	0.207885	0.0367384	0.172939	2.68638			抖/颤	0.0549964
入睡困难	0.0668203	0.181106	0.112903	0.290323	0.062212	0.206912	3.48157
尿频	0.0694712	0.129294	0.0768043	0.240834	0.0385951	0.146662	2.59475		3. Calulate symptom sentiment score by below equation
不宁腿综合症	0.0842105	0.161404	0.101754	0.473684	0.0315789	0.136842	3.58596		score = suspicion rate * 1 + anxiety rate * 2 + fear rate * 3 + agony * 4 + anger * 5 + sorrow * 6
感觉异常	0.15625	0.25	0.1875	0.375	0.03125	0.21875	4.1875
痉挛	0.0743388	0.105075	0.0879199	0.357398	0.0207291	0.0943531	2.64761
麻木	0.0909091	0.124432	0.0875	0.276136	0.0306818	0.111364	2.52841
疼痛	0.0615057	0.109984	0.0725291	0.543154	0.0271828	0.114493	3.49455
嗅觉障碍	0.177778	0.195556	0.191111	0.266667	0.0444444	0.248889	3.92444
RBD	0.0958789	0.176619	0.12111	0.252313	0.0445753	0.184188	3.14971
痴呆	0.0846682	0.11167	0.0750572	0.149657	0.0416476	0.133181	2.13913
淡漠	0.115385	0.230769	0.134615	0.192308	0.134615	0.423077	4.96154
幻觉	0.0700145	0.142926	0.102849	0.185901	0.054563	0.163206	2.66007
焦虑	0.124439	1	0.226457	0.300448	0.0930493	0.495516	7.44395
其他精神问题	0.074928	0.224784	0.144092	0.210375	0.0951009	0.337176	4.29683
抑郁	0.124939	0.289588	0.143826	0.271186	0.0731235	0.991283	8.53366
反应迟钝	0.0840544	0.0976514	0.0667491	0.173053	0.0321384	0.139679	2.17058
便秘	0.0700332	0.120899	0.0807224	0.239587	0.036491	0.168817	2.7077
肠胃功能障碍	0.0628474	0.112014	0.0722531	0.244549	0.0252245	0.12655	2.36725
多汗	0.104	0.136	0.16	0.272	0.032	0.192	3.256
流涎	0.0533188	0.0919478	0.062568	0.169206	0.0217628	0.121328	1.93852
体位性低血压	0.102041	0.132653	0.0306122	0.265306	0	0.22449	2.86735
异动症	0.0382979	0.114894	0.0978723	0.314894	0.012766	0.12766	2.65106
症状波动	0.0495156	0.113563	0.0775027	0.278256	0.0339074	0.117869	2.49892
夜尿频多	0.0827251	0.160584	0.10219	0.288929	0.0498783	0.180657	3.19951
不宁腿/手臂	0.0974359	0.215385	0.14359	0.538462	0.0461538	0.174359	4.38974
晨起疼痛姿态	0.121043	0.216015	0.150838	0.696462	0.0651769	0.193669	5.27933
觉醒时震颤	0.0738442	0.138846	0.112007	0.258455	0.0411108	0.139932	2.76652
痛苦的幻觉	0.0817814	0.190283	0.138462	0.245344	0.0696356	0.211336	3.4753
不适和不能移动(无翻身难)	0.0826531	0.151786	0.108163	0.314796	0.0428571	0.16199	3.15612
不适和不能移动	0.0694535	0.128985	0.0901106	0.280416	0.0378985	0.143949	2.77261
手臂和腿疼痛	0.0802797	0.168112	0.106853	0.605594	0.0425175	0.166993	4.37399
手臂或腿部肌肉痉挛	0.0857909	0.131367	0.121984	0.458445	0.0281501	0.120643	3.41287
呼吸困难/打鼾	0.0792952	0.229075	0.154185	0.39207	0.0748899	0.242291	4.39648
